# Supplementary material for: PALB2 chromatin recruitment restores homologous recombination in BRCA1-deficient cells depleted of 53BP1
Source: Nat Commun. 2020 Feb 10;11:819. doi: 10.1038/s41467-020-14563-y (PMC7010753; doi:10.1038/s41467-020-14563-y)
Supplement: Supplementary file 8 — Source Data [file 41467_2020_14563_MOESM8_ESM.zip]

Archive with 2 entries (2 files):
- sd1.xlsx
- sd2.pdf
