# Supplementary material for: PALB2 chromatin recruitment restores homologous recombination in BRCA1-deficient cells depleted of 53BP1
Source: Nat Commun. 2020 Feb 10;11:819. doi: 10.1038/s41467-020-14563-y (PMC7010753; doi:10.1038/s41467-020-14563-y)
Supplement: Supplementary file 8 — Source Data [file 41467_2020_14563_MOESM8_ESM.zip › sd1.xlsx]

## Sheet: fig. 1a
	TLR assay: HR efficiency relative to siCTRL (%)
	siRNA	exp.1	exp.2	exp.3	exp.4	exp.5	exp.6
	siCTRL	100	100	100	100	100	100
	siCtIP	17.0266	15.0404	16.8351		9.78542	11.6957
	si53BP1	100.244	118.487	119.253	111.895	89.0626	101.413
	siBRCA1			8.37655	6.94625	9.87863	12.8564
	siBRCA1/53BP1			24.7865	25.2586	29.789	31.6474
	siPALB2		17.7271	14.1299	11.6113		16.1955
	siPALB2/53BP1			18.1721	12.7366		16.103
	siBRCA2			13.9188	5.91364	5.4234	14.7821
	siBRCA2/53BP1			14.9346	9.47276	10.8241	19.478
	Unpaired t tests
	siBRCA1/53BP1 vs. siBRCA1
	P value	0.0001
	P value summary	***
	Significantly different (P < 0.05)?	Yes
	One- or two-tailed P value?	Two-tailed
	t, df	t=8.696, df=6
	siPALB2/53BP1 vs. siPALB2
	P value	0.7282
	P value summary	ns
	Significantly different (P < 0.05)?	No
	One- or two-tailed P value?	Two-tailed
	t, df	t=0.3676, df=5
	siBRCA2/53BP1 vs. siBRCA2
	P value	0.3192
	P value summary	ns
	Significantly different (P < 0.05)?	No
	One- or two-tailed P value?	Two-tailed
	t, df	t=1.086, df=6

## Sheet: fig. 1c
	TLR assay: HR efficiency relative to siCTRL (%)
cell line	siRNA	exp.1	exp.2	exp.3	exp.4	exp.5
WT	siCTRL	100	100	100	100	100
	siBRCA1	5.72387	5.8067	5.19106	7.32648	8.33333
	siBRCA1/53BP1	19.9425	15.7366	17.0151	17.108	21.2571
53BP1KO# 1	siBRCA1	61.5408	55.7813	51.2169	51.7456	63.7006
53BP1KO#11		60.6973	57.1555	69.7287	54.1782	78.5452
53BP1KO#12		75.6952	77.5342	78.6189	58.1395
	Tukey's multiple comparisons test	Mean Diff.	95.00% CI of diff.	Significant?	Summary	Adjusted P Value
	WT siCTRL vs. WT siBRCA1	93.52	90.75 to 96.30	Yes	****	<0.0001
	WT siCTRL vs. WT siBRCA1/53BP1	81.79	76.92 to 86.65	Yes	****	<0.0001
	WT siCTRL vs. 53BP1KO#1 siBRCA1	43.2	31.21 to 55.19	Yes	***	0.0004
	WT siCTRL vs. 53BP1KO#11 siBRCA1	35.94	14.77 to 57.11	Yes	**	0.0076
	WT siCTRL vs. 53BP1KO#12 siBRCA1	27.5	1.496 to 53.51	Yes	*	0.043
	WT siBRCA1 vs. WT siBRCA1/53BP1	-11.74	-15.80 to -7.675	Yes	***	0.001
	WT siBRCA1 vs. 53BP1KO#1 siBRCA1	-50.32	-61.39 to -39.25	Yes	***	0.0002
	WT siBRCA1 vs. 53BP1KO#11 siBRCA1	-57.58	-77.95 to -37.22	Yes	**	0.0011
	WT siBRCA1 vs. 53BP1KO#12 siBRCA1	-66.02	-94.48 to -37.56	Yes	**	0.0045
	WT siBRCA1/53BP1 vs. 53BP1KO#1 siBRCA1	-38.59	-46.86 to -30.31	Yes	***	0.0002
	WT siBRCA1/53BP1 vs. 53BP1KO#11 siBRCA1	-45.85	-64.23 to -27.46	Yes	**	0.0018
	WT siBRCA1/53BP1 vs. 53BP1KO#12 siBRCA1	-54.29	-80.69 to -27.88	Yes	**	0.0065
	53BP1KO#1 siBRCA1 vs. 53BP1KO#11 siBRCA1	-7.264	-25.87 to 11.34	No	ns	0.525
	53BP1KO#1 siBRCA1 vs. 53BP1KO#12 siBRCA1	-15.7	-40.92 to 9.519	No	ns	0.1652
	53BP1KO#11 siBRCA1 vs. 53BP1KO#12 siBRCA1	-8.436	-30.77 to 13.90	No	ns	0.4404
	Test details	Mean 1	Mean 2	Mean Diff.	SE of diff.	n1	n2	q	DF
	WT siCTRL vs. WT siBRCA1	100	6.476	93.52	0.5847	5	5	226.2	4
	WT siCTRL vs. WT siBRCA1/53BP1	100	18.21	81.79	1.026	5	5	112.8	4
	WT siCTRL vs. 53BP1KO#1 siBRCA1	100	56.8	43.2	2.528	5	5	24.17	4
	WT siCTRL vs. 53BP1KO#11 siBRCA1	100	64.06	35.94	4.464	5	5	11.39	4
	WT siCTRL vs. 53BP1KO#12 siBRCA1	100	72.5	27.5	4.576	5	4	8.5	3
	WT siBRCA1 vs. WT siBRCA1/53BP1	6.476	18.21	-11.74	0.8563	5	5	19.38	4
	WT siBRCA1 vs. 53BP1KO#1 siBRCA1	6.476	56.8	-50.32	2.335	5	5	30.47	4
	WT siBRCA1 vs. 53BP1KO#11 siBRCA1	6.476	64.06	-57.58	4.294	5	5	18.97	4
	WT siBRCA1 vs. 53BP1KO#12 siBRCA1	6.476	72.5	-66.02	5.007	5	4	18.65	3
	WT siBRCA1/53BP1 vs. 53BP1KO#1 siBRCA1	18.21	56.8	-38.59	1.745	5	5	31.27	4
	WT siBRCA1/53BP1 vs. 53BP1KO#11 siBRCA1	18.21	64.06	-45.85	3.877	5	5	16.72	4
	WT siBRCA1/53BP1 vs. 53BP1KO#12 siBRCA1	18.21	72.5	-54.29	4.646	5	4	16.52	3
	53BP1KO#1 siBRCA1 vs. 53BP1KO#11 siBRCA1	56.8	64.06	-7.264	3.923	5	5	2.619	4
	53BP1KO#1 siBRCA1 vs. 53BP1KO#12 siBRCA1	56.8	72.5	-15.7	4.438	5	4	5.003	3
	53BP1KO#11 siBRCA1 vs. 53BP1KO#12 siBRCA1	64.06	72.5	-8.436	3.93	5	4	3.036	3

## Sheet: fig. 1d
	TLR assay: HR efficiency relative to siCTRL (%)
cell line	siRNA	exp.1	exp.2	exp.3	exp.4
WT	siCTRL	100	100	100	100
	siPALB2	10.7862	10.0156	9.40231	10.9463
	siPALB2/53BP1	14.046	12.046	14.1003	10.5932
53BP1KO# 1	siPALB2	16.2209	13.2514	11.9577	10.2778
53BP1KO#11		12.6701	13.0879	16.1755	10.5882
53BP1KO#12		19.7553	7.2919	16.3347	9.18367
	Tukey's multiple comparisons test	Mean Diff.	95.00% CI of diff.	Significant?	Summary	Adjusted P Value
	WT siCTRL vs. WT siPALB2	89.71	87.68 to 91.75	Yes	****	<0.0001
	WT siCTRL vs. WT siPALB2/53BP1	87.3	82.48 to 92.13	Yes	****	<0.0001
	WT siCTRL vs. 53BP1KO#1 siPALB2	87.07	79.94 to 94.21	Yes	****	<0.0001
	WT siCTRL vs. 53BP1KO#11 siPALB2	86.87	80.32 to 93.42	Yes	****	<0.0001
	WT siCTRL vs. 53BP1KO#12 siPALB2	86.86	70.14 to 103.6	Yes	***	0.0005
	WT siPALB2 vs. WT siPALB2/53BP1	-2.409	-8.489 to 3.671	No	ns	0.4079
	WT siPALB2 vs. 53BP1KO#1 siPALB2	-2.639	-9.813 to 4.534	No	ns	0.4587
	WT siPALB2 vs. 53BP1KO#11 siPALB2	-2.843	-11.31 to 5.629	No	ns	0.5239
	WT siPALB2 vs. 53BP1KO#12 siPALB2	-2.854	-19.78 to 14.07	No	ns	0.9063
	WT siPALB2/53BP1 vs. 53BP1KO#1 siPALB2	-0.2306	-5.587 to 5.126	No	ns	0.9997
	WT siPALB2/53BP1 vs. 53BP1KO#11 siPALB2	-0.4341	-4.627 to 3.759	No	ns	0.9848
	WT siPALB2/53BP1 vs. 53BP1KO#12 siPALB2	-0.445	-13.30 to 12.41	No	ns	>0.9999
	53BP1KO#1 siPALB2 vs. 53BP1KO#11 siPALB2	-0.2035	-9.242 to 8.835	No	ns	>0.9999
	53BP1KO#1 siPALB2 vs. 53BP1KO#12 siPALB2	-0.2144	-13.76 to 13.33	No	ns	>0.9999
	53BP1KO#11 siPALB2 vs. 53BP1KO#12 siPALB2	-0.01094	-15.21 to 15.18	No	ns	>0.9999
	Test details	Mean 1	Mean 2	Mean Diff.	SE of diff.	n1	n2	q	DF
	WT siCTRL vs. WT siPALB2	100	10.29	89.71	0.3583	4	4	354.1	3
	WT siCTRL vs. WT siPALB2/53BP1	100	12.7	87.3	0.8485	4	4	145.5	3
	WT siCTRL vs. 53BP1KO#1 siPALB2	100	12.93	87.07	1.255	4	4	98.09	3
	WT siCTRL vs. 53BP1KO#11 siPALB2	100	13.13	86.87	1.153	4	4	106.6	3
	WT siCTRL vs. 53BP1KO#12 siPALB2	100	13.14	86.86	2.941	4	4	41.76	3
	WT siPALB2 vs. WT siPALB2/53BP1	10.29	12.7	-2.409	1.07	4	4	3.184	3
	WT siPALB2 vs. 53BP1KO#1 siPALB2	10.29	12.93	-2.639	1.262	4	4	2.957	3
	WT siPALB2 vs. 53BP1KO#11 siPALB2	10.29	13.13	-2.843	1.491	4	4	2.697	3
	WT siPALB2 vs. 53BP1KO#12 siPALB2	10.29	13.14	-2.854	2.978	4	4	1.355	3
	WT siPALB2/53BP1 vs. 53BP1KO#1 siPALB2	12.7	12.93	-0.2306	0.9425	4	4	0.3459	3
	WT siPALB2/53BP1 vs. 53BP1KO#11 siPALB2	12.7	13.13	-0.4341	0.7378	4	4	0.832	3
	WT siPALB2/53BP1 vs. 53BP1KO#12 siPALB2	12.7	13.14	-0.445	2.262	4	4	0.2783	3
	53BP1KO#1 siPALB2 vs. 53BP1KO#11 siPALB2	12.93	13.13	-0.2035	1.591	4	4	0.1809	3
	53BP1KO#1 siPALB2 vs. 53BP1KO#12 siPALB2	12.93	13.14	-0.2144	2.384	4	4	0.1272	3
	53BP1KO#11 siPALB2 vs. 53BP1KO#12 siPALB2	13.13	13.14	-0.01094	2.674	4	4	0.005785	3

## Sheet: fig. 1f
		RAD51 IRIF, % siCTRL
	siRNA	exp.1	exp.2	exp.3	exp.4
	siCTRL	100	100	100	100
	siCtIP	47.6722	19.8963	26.3521	24.2194
	si53BP1	175.409	140.602	141.723	159.549
	siBRCA1	50.7842	9.71737	56.0546	14.9285
	siBRCA1/53BP1	118.573	140.609	117.497	111.738
	siPALB2	6.91133	6.84798	7.82629	5.56607
	siPALB2/53BP1	8.33569	12.4678
	siRNA	Mean	SEM	n
	siCTRL	100	0	4
	siCtIP	29.535	6.19308	4
	si53BP1	154.32	8.26105	4
	siBRCA1	32.8712	11.9596	4
	siBRCA1/53BP1	122.104	6.34822	4
	siPALB2	6.78792	0.464575	4
	siPALB2/53BP1	10.4017	2.06604	2
	Unpaired t test	siCtIP vs. siCTRL	si53BP1 vs. siCTRL	siBRCA1 vs. siCTRL	siBRCA1/53BP1 vs. siBRCA1	siPALB2/53BP1 vs. siPALB2
	P value	<0.0001	0.0006	0.0014	0.0006	0.0666
	P value summary	****	***	**	***	ns
	Significantly different (P < 0.05)?	Yes	Yes	Yes	Yes	No
	One- or two-tailed P value?	Two-tailed	Two-tailed	Two-tailed	Two-tailed	Two-tailed
	t, df	t=11.38, df=6	t=6.575, df=6	t=5.613, df=6	t=6.590, df=6	t=2.502, df=4

## Sheet: fig. 2a
		Venus-PALB2 IRIF count in 3 independent experiments
	siRNA	siCTRL			si53BP1			siBRCA1			siBRCA1/53BP1			siPALB2
	clone #1	4.24137	4.90352	4.72445	9.67202	10.8465	10.5924	1.26316	1.35821	1.21068	6.48912	6.1027	6.29591	1.75641	2.2037	1.80057
	clone #15	5.31528	4.83711	5.19543	10.7861	10.6577	10.2185	1.32143	1.21622	1.16882	6.21844	6.64045	6.32945	1.66667	1.87879	1.72728
			RPE1 Venus-PALB2
			clone #1			clone #15
		siRNA	Mean	SD	n	Mean	SD	n
		siCTRL	4.62312	0.342507	3	5.11594	0.248799	3
		si53BP1	10.3703	0.617916	3	10.5541	0.297592	3
		siBRCA1	1.27735	0.0747798	3	1.23549	0.0781069	3
		siBRCA1/53BP1	6.29591	0.193211	3	6.39611	0.218761	3
		siPALB2	1.92023	0.246489	3	1.75758	0.109259	3

## Sheet: fig. 2c
	Number of Venus-PALB2 IRIF associated with one RPA IRIF, raw counts										Frequency distribution of Venus-PALB2 IRIF
	siCTRL		si53BP1		siBRCA1		siBRCA1/53BP1				siCTRL		si53BP1		siBRCA1		siBRCA1/53BP1
	4h	8h	4h	8h	4h	8h	4h	8h		Bin centre	4h	8h	4h	8h	4h	8h	4h	8h
	1	4	0	1	0	0	2	0		0	27.4468	26.7338	13.1747	9.86547	61.2903	54.8387	26.7161	32.9835
	8	2	1	0	0	0	1	0		1	30.8511	29.1946	29.9177	21.7489	20.1229	30.3226	28.5714	20.5397
	1	5	1	1	1	3	0	0		2	24.6809	21.7002	25.9835	24.1031	11.3671	12.2581	21.7069	17.8411
	2	0	1	1	0	0	0	0		3	11.4894	12.528	16.7429	20.4036	3.68664	2.58065	13.1725	15.1424
	3	3	1	1	1	0	0	0		4	3.19149	5.03356	9.05764	11.3229	2.30415	0	5.93692	8.24588
	0	2	1	3	0	0	0	0		5	1.06383	3.3557	3.93413	6.16592	0.921659	0	0.556586	2.84858
	8	2	0	4	0	1	6	1		6	0.851064	0.894855	0.73193	3.47534	0.15361	0	1.2987	1.34933
	3	0	1	0	0	2	1	2		7	0	0.223714	0.457457	1.79372	0.15361	0	1.2987	1.04948
	6	0	0	3	0	2	7	0		8	0.425532	0.33557	0	0.560538	0	0	0.742115	0
	1	1	1	0	0	0	7	3
	3	2	1	3	0	1	8	0
	4	3	3	1	0	0	2	0
	3	1	0	2	0	0	3	3
	1	0	1	1	0	0	4	0
	2	1	1	1	0	1	3	2
	3	1	1	3	0	1	4	2
	2	2	1	1	0	0	2	2
	2	0	1	1	0	1	3	5
	4	1	2	0	0	0	1	3
	2	0	1	1	0	0	3	1
	1	2	1	3	1	0	2	0
	0	2	1	1	0	0	0	3
	0	2	2	1	0	1	0	1
	2	2	1	1	0	1	1	2
	2	2	2	1	0	0	0	1
	1	0	3	2	1	1	8	0
	0	0	1	1	0	1	6	2
	1	0	3	3	0	1	1	1
	2	2	1	1	1	2	1	4
	0	1	2	1	0	1	1	0
	0	1	2	2	0	2	1	1
	1	2	1	1	1	2	1	0
	3	0	0	1	0	0	0	2
	3	1	0	1	0	1	5	1
	0	2	2	4	1	1	2	0
	0	1	1	0	0	0	3	1
	1	0	0	0	1	0	4	1
	2	2	1	1	0	1	0	5
	2	0	1	3	0	0	1	0
	2	3	1	1	1	1	8	1
	1	2	2	1	0	0	6	1
	3	1	0	1	0	0	0	1
	3	1	1	2	0	1	2	0
	1	0	1	0	0	0	0	3
	2	0	2	2	0	0	2	2
	0	1	1	4	0	0	0	3
	2	1	1	1	0	1	2	2
	1	2	1	1	0	2	4	0
	3	1	0	1	0	2	0	2
	2	2	0	4	0	1	8	0
	1	0	0	1	0	1	1	2
	1	0	1	2	0	1	4	0
	2	2	1	5	0	2	7	2
	0	1	1	2	1	1	3	1
	1	1	3	0	0	1	6	2
	0	0	3	1	0	1	1	4
	2	0	0	1	0	1	3	0
	1	2	2	3	0	0	7	2
	1	1	0	1	0	2	1	0
	1	1	0	4	0	1	4	1
	2	0	1	1	1	1	4	0
	0	1	0	1	0	1	3	0
	3	2	1	3	0	3	0	1
	2	1	1	1	1	0	3	3
	0	0	1	0	0	0	4	3
	1	2	2	2	0	1	3	1
	0	4	2	0	0	0	6	0
	3	2	2	2	0	0	1	0
	1	1	2	1	0	1	4	0
	1	1	0	0	0	2	3	2
	0	1	1	0	0	0	1	3
	2	2	0	1	0	2	1	1
	0	1	2	1	0	1	2	1
	0	1	5	0	0	1	4	1
	0	2	0	2	1	1	3	0
	1	0	3	1	0	0	3	0
	1	3	1	0	0	0	4	2
	1	1	0	1	0	0	2	0
	1	1	2	1	0	0	0	1
	0	2	1	0	0	0	3	0
	2	0	0	3	0	0	1	1
	2	2	2	2	0	1	4	1
	3	1	4	3	0	0	1	0
	2	1	2	2	0	2	1	0
	1	4	1	7	1	1	2	0
	2	1	0	2	0	2	3	0
	0	1	0	1	0	1	1	1
	0	2	0	2	0	0	0	0
	1	1	2	3	0	2	1	1
	3	1	1	2	0	1	0	1
	2	1	0	3	0	1	2	0
	2	0	0	2	0	0	0	0
	0	1	1	6	0	1	0	0
	2	3	1	0	0	1	4	0
	1	0	1	0	0	3	0	0
	2	3	1	0	0	0	7	0
	0	3	2	5	0	1	0	0
	1	2	0	2	0	0	1	1
	1	2	0	1	0	2	1	0
	1	1	1	8	0	0	0	0
	0	2	2	2	0	0	1	0
	1	1	2	3	2	2	4	0
	0	1	1	7	1	1	1	0
	0	1	1	0	0	2	0	0
	1	1	1	3	0	1	1	0
	0	1	0	3	0	0	1	0
	1	1	0	5	0	0	1	0
	1	1	2	4	2	1	3	0
	2	3	1	3	0	0	2	0
	1	1	0	1	0	0	1	0
	0	2	1	5	0	0	3	0
	0	1	0	1	0	0	1	0
	1	0	1	1	0	1	1	1
	0	3	1	7	0	1	3	1
	0	0	0	2	0	0	3	0
	0	1	0	0	0	0	1	0
	1	1	3	0	0	0	2	2
	0	1	0	2	1	1	3	0
	0	1	1	0	0	0	4	0
	0	2	0	8	0	0	3	0
	0	0	0	6	1	2	2	0
	0	1	1	7	0	1	3	0
	0	1	1	0	0	0	1	1
	2	1	1	4	2	1	1	1
	3	1	1	0	0	0	0	0
	2	1	2	2	1	0	2	0
	1	1	0	8	0	0	5	0
	2	0	0	2	1	2	1	1
	2	1	0	3	0	1	0	0
	4	0	0	4	0	3	2	0
	0	1	1	4	0	1	4	0
	6	0	1	3	0	0	0	0
	1	1	1	2	0	2	1	0
	1	1	4	5	0	1	0	2
	3	3	3	2	0	0	4	0
	0	2	1	6	0	3	1	0
	3	2	2	1	0	1	0	0
	2	1	4	1	0	2	1	0
	1	1	2	2	0	1	3	0
	1	1	6	6	0	0	2	0
	3	0	5	7	1	2	1	0
	2	2	1	0	0	1	1	0
	3	1	2	1	0	0	1	0
	2	3	1	5	1	0	1	0
	1	1	4	12	0	0	4	0
	2	2	3	2	0	1	3	0
	3	2	1	2	0	0	1	0
	1	0	1	3	0	0	0	0
	3	1	4	2	0	2	2	0
	0	0	3	2	0	1	2	0
	1	2	2	1	0	1	2	0
	2	2	2	1	0	0	1	0
	3	3	2	2	0	2	0	3
	1	1	7	3	0	0	3	0
	3	1	3	2	0	2	0	3
	2	2	4	3	0	1	1	3
	3	2	7	2	1	0	0	0
	0	3	1	2	0	0	3	1
	1	0	1	6	0	1	3	0
	2	8	1	0	0	0	1	0
	0	1	4	2	0	0	3	0
	2	1	4	1	0	0	1	0
	1	2	1	3	0	0	1	0
	1	2	3	0	0	0	1	0
	1	2	2	2	0	0	3	3
	1	0	2	6	0	0	1	1
	1	0	1	4	0	1	0	1
	3	3	4	10	0	0	0	2
	1	2	1	1	0	0	2	2
	1	0	1	2	0	0	2	0
	0	0	2	1	0	0	3	2
	0	0	4	2	0	1	0	0
	3	1	5	3	2	0	5	2
	2	1	3	5	0	0	2	0
	3	2	2	4	0	0	2	0
	2	3	3	3	3	0	1	1
	0	2	4	5	1	1	1	1
	2	0	0	3	2	0	2	0
	0	2	2	3	1	1	2	1
	0	1	3	1	1	1	2	2
	4	1	1	2	2	0	2	3
	0	3	3	5	1	0	2	1
	0	0	1	3	1	0	1	0
	0	1	5	3	0	0	3	2
	1	0	0	4	3	0	1	4
	0	2	3	6	0	2	2	0
	2	1	4	1	5	0	2	3
	1	2	2	0	2	2	0	2
	2	2	1	0	0	0	0	4
	2	1	2	2	1	2	1	2
	0	3	2	3	2	0	1	3
	0	1	4	0	4	0	2	1
	0	1	2	2	1	0	1	3
	2	0	4	1	4	0	1	1
	0	2	5	4	2	0	1	0
	1	1	1	1	2	0	0	2
	0	1	3	2	2	0	2	5
	0	1	3	2	2	0	2	3
	0	0	2	5	0	0	2	2
	0	1	3	2	0	0	2	4
	0	1	1	3	1	0	3	3
	0	0	2	2	2	0	0	2
	0	4	3	0	3	0	2	1
	0	2	7	1	1	1	4	1
	0	0	3	3	1	0	3	0
	1	0	4	0	4	0	4	1
	0	1	2	1	1	1	3	1
	2	1	5	7	1	0	2	1
	3	3	2	1	1	1	2	0
	1	2	5	3	3	1	0	0
	2	3	2	2	0	1	3	0
	1	1	6	4	2	0	0	1
	3	1	1	9	2	0	1	0
	1	1	0	5	1	0	0	0
	3	0	3	1	1	2	0	0
	1	1	3	1	0	0	1	0
	3	1	0	3	2	0	2	1
	1	0	2	5	0	0	1	0
	0	1	2	4	1	0	1	0
	3	0	2	4	1	0	3	0
	1	4	1	1	1	0	2	0
	1	1	1	5	1	0	4	0
	1	1	1	4	1	0	1	0
	2	1	4	4	2	0	3	0
	1	1	1	0	0	0	0	1
	1	2	4	2	5	0	1	0
	1	1	2	2	2	0	1	1
	1	1	1	5	4	2	2	0
	2	2	4	5	1	1	0	3
	0	0	0	4	2	1	1	0
	2	1	0	5	2	0	0	4
	1	5	4	3	2	0	1	3
	2	2	1	4	0	0	1	3
	3	2	1	2	1	0	0	1
	1	3	2	0	2	0	1	4
	3	4	4	4	0	0	2	1
	0	4	1	3	1	1	3	3
	0	2	4	1	1	0	2	2
	2	3	2	3	0	0	0	2
	1	0	2	2	2	0	1	2
	0	6	1	2	1	0	0	0
	1	0	0	3	0	0	0	2
	0	4	0	2	0	0	2	0
	3	0	4	3	0	0	1	1
	1	1	0	0	0	1	0	0
	1	2	2	7	0	0	1	3
	0	2	4	1	0	0	0	0
	2	1	3	1	1	0	0	0
	2	2	2	2	1	1	0	1
	2	0	3	2	2	2	0	3
	1	3	1	1	0	1	0	5
	2	2	1	1	1	0	0	0
	1	3	3	0	0	1	0	0
	2	2	0	0	0	1	0	1
	5	3	4	5	0	0	0	2
	2	3	3	0	2	1	0	1
	0	3	2	0	2	1	1	3
	1	3	6	2	0	0	2	3
	1	2	4	3	0	1	0	2
	2	5	3	3	0	0	0	0
	1	2	2	1	4	1	6	1
	2	2	1	2	2	0	2	1
	0	1	5	1	0	0	3	4
	0	5	3	3	1	0	2	0
	2	2	1	2	0	0	3	1
	2	1	1	2	3	1	3	3
	1	3	3	2	0	1	3	4
	2	3	2	2	0	0	2	5
	3	1	1	2	0	0	1	3
	2	0	4	2	1	1	2	0
	0	1	2	2	0	0	0	5
	1	6	1	1	1	2	1	3
	1	0	2	3	0	1	0	0
	1	5	4	0	0	0	0	0
	2	5	2	1	0	3	0	0
	1	3	4	2	0	2	0	4
	0	6	2	2	0	0	4	0
	1	1	2	6	0	3	0	0
	2	1	3	0	0	0	3	1
	2	3	2	2	0	0	4	4
	2	4	1	0	0	1	1	1
	1	3	3	2	0	0	2	2
	2	5	0	3	0	0	2	2
	0	1	2	1	0	0	1	4
	1	1	2	1	0	0	0	1
	1	4	1	4	0	2	2	1
	2	2	3	4	0	1	2	3
	1	8	4	1	1	1	2	2
	1	5	2	1	0	0	3	2
	0	2	1	1	0	2	3	0
	1	3	4	1	0	0	1	1
	0	4	2	2	0	2	0	3
	2	2	3	2	1	0	2	1
	3	3	1	4	0	0	1	3
	1	5	1	4	0	0	3	1
	0	3	1	1	1	0	2	1
	4	3	2	3	0	1	1	2
	0	0	2	0	0	2	3	0
	2	2	1	2	1	1	2	0
	2	1	3	4	0	0	2	4
	0	3	4	2	0	0	6	0
	1	0	1	3	1	1	3	3
	1	1	2	1	0	1	0	2
	1	4	4	2	1	0	1	0
	2	2	5	0	0	0	1	0
	1	0	3	1	0	2	1	2
	1	1	0	3	1	3	3	1
	1	1	2	1	0	1	0	3
	0	1	2	5	0	1	0	1
	1	0	2	2	0	0	2	0
	0	0	4	1	0		2	0
	2	0	2	5	0		4	1
	0	0	1	2	0		2	1
	2	0	2	3	0		2	5
	2	0	1	3	0		1	3
	0	0	0	2	0		1	1
	1	0	4	4	0		4	3
	0	0	1	1	0		1	1
	1	0	2	2	0		1	7
	2	0	1	1	0		2	0
	1	0	2	1	1		4	3
	2	0	3	0	0		2	2
	2	0	0	2	0		0	2
	3	0	0	2	0		4	5
	1	1	5	2	0		2	1
	0	0	3	1	0		0	7
	2	0	3	1	0		4	4
	0	2	2	1	1		1	2
	2	2	6	3	0		1	2
	4	0	1	0	0		4	0
	2	0	1	2	1		0	4
	1	0	1	4	0		2	2
	2	0	1	1	0		0	5
	4	1	4	3	0		0	4
	1	0	0	3	0		7	0
	2	0	1	3	0		2	3
	2	0	2	2	0		2	2
	1	0	2	1	0		2	1
	2	0	0	0	0		3	4
	0	0	5	1	0		3	0
	1	0	0	1	0		2	1
	2	2	2	2	1		1	0
	1	3	2	1	0		3	7
	3	0	2	3	0		0	1
	1	0	5	0	0		3	1
	1	3	2	1	0		0	3
	1	1	2	3	0		3	1
	2	1	2	2	0		2	2
	1	0	4	2	0		3	2
	0	0	1	2	0		1	4
	0	0	2	1	0		2	2
	0	1	2	1	1		1	2
	2	0	3	4	0		3	1
	2	0	4	6	0		2	3
	1	0	3	3	0		2	4
	1	1	3	2	0		1	4
	1	0	3	3	0		2	1
	2	0	1	1	0		1	4
	0	0	1	1	0		3	0
	2	0	5	1	0		1	4
	0	0	2	4	0		0	2
	0	0	2	2	0		2	0
	2	2	1	1	0		0	4
	0	0	2	2	0		0	0
	2	1	1	1	0		2	1
	2	1	0	4	0		3	5
	2	2	1	3	0		0	4
	2	0	2	2	0		2	2
	2	0	4	3	2		1	1
	0	0	2	2	1		0	4
	3	0	3	0	0		0	2
	2	0	1	3	0		1	1
	1	0	1	1	0		2	2
	2	0	2	2	0		1	7
	0	0	2	1	2		0	3
	3	2	0	3	0		0	3
	4	1	0	4	0		0	5
	0	0	2	1	0		0	1
	1	0	2	3	0		0	7
	5	1	1	2	0		0	3
	3	0	1	2	0		7	1
	1	0	4	2	0		1	3
	1	2	1	2	0		1	2
	6	0	1	1	0		1	2
	0	0	4	4	1		1	1
	1	0	0	2	0		0	6
	5	0	2	2	0		2	6
	1	0	1	3	1		0	3
	1	0	1	2	0		1	2
	2	1	3	1	0		0	3
	4	1	1	3	2		1	0
	4	0	1	3	0		4	2
	2	1	3	1	1		4	1
	3	1	1	3	0		0	4
	3	1	2	4	1		1	2
	0	0	2	1	0		1	6
	6	0	2	3	0		3	2
	1	0	3	3	0		3	1
	2	0	2	2	0		1	1
	0	2	3	3	0		3	2
	2	0	2	4	0		1	4
	1	0	0	1	0		2	3
	1	0	2	3	0		2	1
	1	0	1	2	0		3	0
	1	0	4	2	0		0	4
	4	0	1	4	0		2	1
	1	0	2	4	0		2	0
	0	0	3	1	1		1	1
	0	0	1	0	0		3	0
	0	0	2	4	0		0	3
	0	1	3	2	1		2	1
	1	0	1	3	0		1	3
	1	2	5	4	0		2	4
	0	0	1	2	0		1	1
	0	0	0	3	0		0	2
	1	0	1	3	0		2	2
	0	0	2	3	0		3	4
	1	0	2	4	0		2	0
	0	0	1	3	0		1	0
	0	0	4	2	0		2	3
	0	0	0	2	0		2	0
	0	1	0	2	0		3	0
		0	1	3	0		3	0
		0	0	1	1		2	3
		0	0	5	0		2	2
		1	2	5	0		2	0
		1	1	1	0		2	0
		0	2	6	0		1	0
		0	1	3	0		3	0
		0	2	2	0		2	3
		0	3	3	0		1	2
		0	1	3	0		2	0
		0	1	2	0		3	0
		0	3	4	0		2	2
		0	2	4	0		0	3
		0	1	2	0		0	2
		0	1	3	0		2	2
		0	0	1	0		0	0
		0	2	6	0		0	0
		5	1	4	2		0	1
		4	3	4	0		1	3
		3	2	4	0		0	0
		3	3	2	3		0	0
		6	2	1	1		2	2
		1	1	2	2		0	4
		2	1	4	1		1	6
		2	0	3	1		0	2
		0	1	2	2		1	0
		3	1	3	1		1	3
		8	2	2	1		2	2
		1	2	8	0		1	0
		1	3	4	3		1	0
		5	3	0	0		0	0
		1	2	0	5		1	0
		3	0	6	2		1	2
		2	2	2	0		1	4
		0	1	2	1		0	1
		2	0	2	2		0	2
		3	1	2	4		1	0
		2	1	1	1		0	2
		0	0	3	4		0	3
		2	1	4	2		0	4
		3	0	3	2		0	2
		1	2	2	2		0	0
		4	1	2	2		1	3
		3	1	1	0		0	3
		3	0	0	0		0	0
		2	2	2	1		1	1
		1	0	1	2		1	1
		2	2	4	3		0	3
		2	1	3	1		1	1
		4	3	4	1		1	1
		2	4	1	4		0	3
		1	1	1	1		1	0
		5	2	4	1		1	4
		5	3	1	1		1	0
		1	1	0	3		1	3
		2	1	3	0		2	2
		2	1	2	2		0	0
		5	3	3	2		1	0
		3	3	1	1		2	2
		5	1	5	1		2	2
		4	1	3	0		2	1
		2	1	3	2		0	1
		1	1	3	0		1	3
		5	3	7	1		2	1
		5	1	3	1		1	0
		3	3	2	1		0	3
		1	2	1	1		2	4
		1	3	5	1		2	0
		3	2	3	2		0	0
		7	1	2	0		0	6
		4	2	3	5		2	2
		1	1	2	2		0	1
		1	0	3	4		0	3
		2	5	4	1		1	1
		5	3	2	2		3	1
		0	2	3	2		1	3
		2	3	2	2		0	0
		0	1	1	0		0	1
		1	4	3	1		0	1
		2	7	5	2		0	0
		2	5	0	0		0	5
		3	1	3	1		2	4
		2	3	3	1		1	0
		3	1	4	0		0	2
		1	4	5	2		0	2
		5	1	5	1		1	3
		2	2	3	0		1	2
		2	1	2	0		1	3
		0	3	3	0		2	2
		2	2	2	0		4	2
		2	0	1	0		2	2
		4	0	4	0		1	4
		4	2	4	1		1	1
		2	2	1	1		2	0
		0	4	2	2		0	0
		3	3	2	0		2	3
		1	2	0	1		0	4
		1	1	4	0		0	0
		1	1	4	0		1	2
		0	5	7	0		1	3
		3	4	10	2		0	1
		1	2	3	2		3	6
		0	1	4	0		2	1
		0	3	2	0		1	6
		1	4	1	0		1	1
		3	2	0	4		0	0
		1	3	1	2		2	0
		0	3	4	0		3	2
		0	2	3	1		1	3
		1	5	2	0		0	3
		0	1	3	3		1	7
		0	2	1	0		0	1
		1	2	2	1		1	1
		1	4	4	7		0	4
		2	1	3	1		1	2
		0	0	3	1		1	2
		4	2	1	4		0	2
		2	1	1	2			1
		3	2	2	2			1
		1	2	0	3			0
		4	2	2	5			5
		2	0	5	0			3
		0	2	1	3			2
		1	1	0	1			1
		1	1	1	0			3
		1	3	5	3			2
		3	2	1	1			6
		2	1	5	1			4
		3	3	1	4			2
		4	1	3	2			3
		4	3	3	2			3
		3	5	2	1			0
		0	2	2	3			3
		0	2	2	3			4
		2	2	3	1			3
		4	4	3	2			2
		2	0	3	4			3
		3	0	1	3			0
		2	3	0	2			6
		1	3	2	2			4
		0	2	1	2			0
		2	3	4	0			2
		0	1	2	0			4
		0	1	4	2			2
		1	2	2	3			0
		2	0	3	1			1
		3	1	3	1			3
		3	2	2	3			2
		1	1	0	0			5
		2	4	0	4			3
		5	1	1	1			1
		1	3	0	1			4
		3	1	3	0			2
		1	1	0	2			2
		0	5	4	3			1
		2	1	1	2			3
		4	1	1	4			3
		2	2	1	0			4
		5	2	3	3			1
		1	4	2	2			3
		1	5	6	6			0
		3	1	1	0			3
		1	5	4	0			2
		4	3	1	1			3
		5	3	5	0			2
		0	1	3	0			5
		2	0	3	0			1
		2	2	2	0			2
		2	4	1	0			1
		2	3	7	0			2
		3	2	3	0			5
		3	3	0	0			2
		5	1	0	1			1
		2	2	3	3			0
		2	2	2	0			3
		1	1	0	3			2
		2	3	1	1			2
		1	0	4	0			4
		1	2	0	0			4
		2	1	3	0			2
		1	1	2	1			0
		1	1	6	3			0
		2	2	2	0			3
		1	0	3	1			1
		2	4	2	0			2
		2	3	4	1			4
		3	1	3	2			0
		3	2	0	5			5
		3	6	3	2			3
		1	2	3	0			0
		0	3	4	1			1
		2	2	2	1			1
		1	2	2	1			1
		4	0	7	0			0
		2	2	3	2			0
		1	3	3	2			0
		0	4	3	0			0
		2	2	3	2			0
		3	2	2	0			0
		2	2	5	0			0
		2	2	3	2			0
		0	1	4	1			4
		1	0	3	0			5
		3	1	0	0			2
		1	2	4	0			1
		1	2	2	1			2
		1	4	2	1			3
		1	2	4	0			4
		1	3	4	1			2
		1	1	0	3			4
		0	2	2	0			1
		2	2	4	1			3
		2	1	6	1			5
		0	4	7	0			7
		2	3	3	2			2
		1	3	2	0			4
		1	2	2	0			3
		0	2	3	0			2
		0	2	3	0			4
		3	3	3	2			1
		1	3	3	0			3
		2	3	2	0			3
		0	2	3	0			3
		1	3	1	1			0
		1	0	6	0			1
		1	3	2	0			2
		3	2	0	0			3
		0	4	3	1			4
		4	1	1	0			3
		3	5	0				1
		0	2	4				1
		1	3	2				2
		3	2	5				0
		1	0	3				4
		2	1	6				2
		0	3	1				1
		1	0	0				1
		2	6	1				0
		3	3	4				2
		3	3	3				3
		1	1	2				3
		1	4	2				3
		1	2	0				3
		1	1	3				1
		1	2	0				0
		1	4	3
		0	1	4
		0	2	0
		5	2	1
		2	2	0
		1	2	1
		1	2	2
		1	1	1
		2	2	3
		2	1	2
		1	4	2
		2	4	5
		2	2	6
		3	2	2
		2	4	2
		1	1	2
		0	4	3
		2	2	1
		1	1	4
		3	5	2
		5	3	1
		2	3	5
		4	3	2
		0	2	4
		1	2	1
		1	1	3
		1	3	1
		4	3	1
		2	1	4
		1	1	1
		2	2	5
		4	3	1
		2	0	2
		2	2	2
		0	1	6
		1	1	3
		0	1	5
		1	0	2
		0	2	1
		0	0	2
		0	3	1
		2	2	3
		0	2	2
		2	2	1
		2	2	1
		0	4	5
		1	1	3
		1	3	1
		1	0	3
		0	0	4
		4	0	1
		3	0	3
		0	1	4
		0	3	1
		1	2	0
		2	1	0
		0	1	5
		0	6	1
		3	2	1
		3	1	3
		1	0	6
		1	3	1
		3	1	2
		3	1	5
		4	1	2
		2	1	3
		0	2	5
		2	0	2
		0	0	4
		0	0	2
		1	0	1
		3	0	7
		1	1	2
		2	1	2
		2	2	1
		1	5	3
		1	3	2
		2	2	6
		1	2	3
		0	5	0
		0	2	2
		4	1	2
		1	1	2
		3	1	2
		1	1	2
		2	4	3
		3	2	2
		1	0	5
		1	0	3
		2	5	5
		2	1	2
		3	3	2
		3	5	3
		0	1	5
		1	3	2
		2	1	2
		4	2	3
		3	3	1
		1	4	1
		5	2	3
		3	2	2
		3	2	3
		3	1	3
		3	4	1
		4	2	3
		2	5	1
		3	1	2
		2	1	2
		4	1	5
		4	4	1
		2	4	0
		3	3	4
		3	2	4
		0	1	3
		0	3	2
		0	3	0
		3	2	2
		0	5	3
		2	1	3
		1	2	0
		1	0	1
		1	3	1
		2	1	2
		4	2	2
		0	1	2
		1	2	1
		6	0	2
		0	4	0
		1	3	2
		7	2	2
		4	2	1
		0	3	3
		2	3	7
		1	5	2
		0	2	4
		1	3	3
		2	5	5
		1	2	1
		6	5	5
		1	5	2
		0	4	6
		1	1	4
		1	3	3
		2	3	6
		2	4	4
		1	3	3
		4	0	1
		1	1	3
		3	4	3
		5	1	3
		6	3	5
		3	3	7
		0	1	2
		1	2	1
		1	1	1
		2	3	1
		3	1	1
		1	1	3
		2	1	4
		3	4	1
		2	2	2
		1	3	9
		1	1	1
		0	1	4
		1	1	3
		5	2	3
		1	2	5
		3	2	3
		0	5	5
		0	1	4
		2	3	4
		2	1	3
		1	0	6
		0	4	6
		1	1	6
		0	4	2
		0	3	0
		0	1	4
		0	0	2
			1	5
			3	1
			4	5
			2	4
			2	3
			2	6
			3	2
			0	5
			2	5
			3	3
			1	4
			3	4
			1	6
			3	3
			3	1
			1	4
			3	6
			3	8
			4	2
			6	2
			4	4
			4	4
			3	4
			4	4
			2	5
			3	1
			4	2
			3	6
			3	2
			2	6
			5	1
			2	3
			2	5
			1	4
			1	2
			1	7
			4	3
			2	0
			0	3
			1	2
			1	3
			3	1
			1	0
			4	2
			1	4
			1	1
			3
			1
			1
			2
			2
			1
			1
			1
			4
			4
			0
			2
			3
			2
			1
			0
			2
			4
			2
			2
			4
			0
			0
			0
			1
			2
			0
			0
			0
			1
			0
			4
			1
			1
			1
			1
			1
			3
			2
			3
			3
			1
			1
			2
			3
			3
			3
			1
			4
			4
			1
			1
			2
			0
			3
			1
			2
			2
			3
			1
			1
			3
			1
			2
			2
			1
			1
			3
			5
			2
			0
			1
			2
			3
			5
			3
			0
			2
			1
			2
			4
			1
			1
			2
			2
			4
			2
			3
			2
			2
			4
			0
			2
			3
			2
			4
			0
			2
			0
			2
			0
			0
			2
			0
			1
			1
			5
			2
			3
			1
			0
			1
			0
			0
			2
			2
			2
			1
			1
			2
			1
			1
			1
			1
			3
			0
			3
			1
			0
			3
			2
			3
			7
			3
			3
			1
			1
			1
			0
			1
			0
			2
			2
			1
			0
			3
			3
			2
			3
			3
			3
			5
			1
			1
			1
			3
			5
			3
			4
			3
			2
			2
			0
			0
			0
			1
			2
			5
			3
			2
			3
			2
			1
			1
			1
			1
			4
			3
			3
			3
			1
			1
			5
			0
			1
			2
			1
			3
			2
			3
			2
			2
			3
			2
			2
			4
			3
			2
			2
			2
			1

## Sheet: fig. 3c
	Integrated GFP-PALB2 focus density in RPE1 BRCA1/53BP1 WT background
GFP-PALB2	WT-3	ΔChAM-5	ΔMRG15-7	ΔCh/ΔM15-1			Dunnett's multiple comparisons test	Mean Diff.	95.00% CI of diff.	Significant?	Summary	Adjusted P Value
	94.42	153.3	115.723	124.528			WT-3 vs. ΔChAM-5	36.45	-59.35 to 132.2	No	ns	0.6901
	507.301	153.565	142.352	124.804			WT-3 vs. ΔMRG15-7	56.25	-45.33 to 157.8	No	ns	0.4131
	183.621	154.785	103.47	127.52			WT-3 vs. ΔCh/ΔM15-1	198.6	95.59 to 301.5	Yes	****	<0.0001
	490.39	237.705	127.287	129.08
	492.862	215.129	403.153	132.973			Test details	Mean 1	Mean 2	Mean Diff.	SE of diff.	n1	n2	q	DF
	162.36	253.11	188.342	135.01			WT-3 vs. ΔChAM-5	524.7	488.2	36.45	40.82	152	216	0.8929	687
	106.323	161.363	103.141	135.838			WT-3 vs. ΔMRG15-7	524.7	468.4	56.25	43.28	152	166	1.3	687
	107.14	287.387	110.472	138.585			WT-3 vs. ΔCh/ΔM15-1	524.7	326.1	198.6	43.87	152	157	4.526	687
	270.54	167.452	139.508	140.686
	529.315	265.734	120.009	140.834
	576.387	293.042	140.484	141.673
	305.136	256.918	123.584	143.816
	96.595	294.4	148.505	149.46
	172.905	171.176	112.073	149.831
	552.326	304.765	461.279	152.197
	216.01	311.3	213.549	154.032
	554.013	315.713	397.339	162.625
	561.513	320.986	182.411	163.421
	101.793	291.525	118.619	164.684
	117.208	325.293	115.437	165.564
	570.329	112.487	134.639	166.689
	766.415	541.133	116.837	168.163
	454.447	328.444	438.799	168.895
	511.417	365.682	208.562	172.481
	100.488	366.106	245.121	174.741
	109.22	1478.41	246.33	177.86
	632.487	518.706	537.049	178.008
	134.586	129.165	176.385	178.931
	411.024	116.36	151.072	179.504
	668.982	232.21	112.243	180.226
	816.893	493.467	144.749	184.3
	207.83	535.235	180.724	190.124
	102.228	2251.12	222.216	190.389
	111.055	135.307	226.014	190.58
	453.429	1259.07	156.599	191.036
	206.186	123.659	157.225	192.988
	430.365	120.73	143.402	195.63
	513.497	314.122	139.742	197.105
	672.261	127.361	119.574	197.487
	1071.19	316.042	593.266	198.166
	112.445	2354.73	163.951	199.948
	478.317	129.122	504.702	200.075
	878.584	364.737	136.368	204.595
	2681.23	1004.52	157.066	204.796
	2541.12	365.957	159.156	206.96
	451.901	325.495	241.535	212.498
	308.998	255.539	129.61	214.44
	3228.68	328.306	156.843	217.495
	1117.3	2526.06	206.96	217.75
	3702.64	354.128	169.298	219.044
	157.841	133.207	171.611	219.15
	1507.64	138.575	173.744	219.691
	832.085	305.359	306.833	219.829
	226.99	134.989	262.138	224.593
	1259.34	233.78	280.385	226.12
	233.08	370.35	325.983	226.513
	176.841	141.121	146.001	227.202
	135.434	357.152	233.196	228.327
	1609.7	363.348	181.658	229.865
	128.942	145.821	295.949	231.064
	130.225	168.301	245.397	232.91
	130.82	152.08	200.043	234.554
	189.551	270.731	249.258	238.151
	139.201	273.659	250.553	242.479
	362.223	155.592	189.105	249.333
	282.709	410.346	189.965	249.545
	201.147	356.303	157.48	254.319
	271.06	280.788	299.237	257.088
	205.804	162.519	214.185	261.65
	206.366	462.234	183.631	266.912
	206.631	179.78	369.713	271.187
	162.944	480.047	211.851	275.887
	162.912	436.062	580.981	276.842
	284.226	438.534	544.666	279.568
	152.101	279.186	742.715	283.674
	218.874	280.948	270.954	285.181
	420.859	167.845	279.547	293.318
	157.225	168.131	1635.1	296.044
	297.211	493.891	1272.16	300.765
	297.625	174.921	397.296	300.999
	175.558	438.65	226.311	305.306
	335.754	175.017	1605.26	306.494
	310.271	194.665	1281.07	307.82
	339.912	296.437	227.659	310.971
	342.745	467.857	1656.13	313.793
	242.15	183.186	1201.72	314.684
	243.084	179.016	2675.89	322.238
	335.86	198.622	2569.5	322.514
	370.912	185.626	1563.83	324.147
	487.155	527.458	409.041	337.345
	491.918	303.661	680.854	338.024
	509.062	181.615	223.924	344.602
	358.393	181.658	219.925	344.994
	518.982	183.387	225.653	345.864
	519.862	206.525	247.158	349.715
	221.887	241.323	435.064	350.426
	407.821	473.066	805.266	354.553
	442.173	187.44	1825.37	356.399
	562.68	313.241	1142.19	358.181
	420.976	188.458	315.66	361.279
	287.313	489.807	1756.48	364.048
	454.002	513.9	1198.51	374.975
	450.225	389.35	962.067	379.441
	309.942	257.597	459.847	381.372
	441.738	198.558	399.917	392.565
	442.098	511.587	1378.58	393.912
	337.515	515.385	1543.57	394.644
	340.146	339.541	403.747	396.267
	494.783	202.271	241.843	399.981
	650.406	266.074	1848.41	402.643
	520.361	523.533	868.888	405.317
	692.853	369.257	284.746	406.187
	521.899	526.726	247.126	409.709
	524.615	236.337	340.125	410.802
	578.869	539.903	418.61	412.531
	550.628	356.006	349.683	413.083
	377.596	360.313	282.401	417.316
	547.584	636.105	364.186	420.562
	547.817	556.771	515.863	420.785
	566.351	564.515	368.249	423.787
	553.111	378.89	363.39	424.763
	417.241	577.342	375.474	426.248
	506.145	586.253	538.98	438.629
	613.508	627.575	384.937	443.637
	626.96	471.941	283.409	447.933
	417.263	243.795	474.392	459.317
	447.127	653.122	384.407	462.892
	895.675	250.118	459.996	464.77
	407.799	256.133	391.08	495.302
	1386.63	423.989	400.946	496.438
	698.825	252.675	568.685	497.509
	668.42	426.153	496.575	503.355
	855.319	429.633	585.776	508.776
	677.565	340.178	414.748	517.231
	697.404	263.623	516.605	518.441
	478.721	594.889	428.646	525.984
	743.659	449.058	430.354	531.012
	503.249	605.434	431.659	533.548
	711.715	899.198	440.114	542.024
	487.261	335.552	546.077	554.628
	941.899	550.469	536.444	563.709
	909.743	277.203	367.008	564.081
	798.868	641.303	576.101	576.101
	763.975	829.38	465.183	577.756
	666.85	990.509	502.124	579.888
	566.224	285.393	607.959	580.036
	416.318	958.438	509.497	584.885
	381.606	885.597	516.255	591.441
	687.697	846.916	671.486	600.204
	733.029	526.684	542.406	619.269
	952.423	817.084	577.84	624.7
	473.851	1145.1	585.543	625.061
		294.654	603.153	632.562
		661.323	525.899	647.711
		1244.17	447.053	655.148
		301.147	516.107	681.48
		398.538	601.127	765.45
		501.36	613.635
		945.485	611.503
		390.761	807.96
		597.944	568.441
		598.242	449.397
		367.167	380.248
		843.553	374.678
		652.326	765.015
		483.399	446.204
		895.134
		508.054
		419.671
		801.563
		757.811
		655.509
		549.652
		441.822
		801.945
		1260.25
		736.615
		532.795
		357.269
		798.699
		716.139
		1058.46
		396.692
		510.176
		895.113
		406.335
		957.749
		640.455
		1362.73
		664.007
		627.098
		415.523
		844.328
		1098.55
		697.998
		1669.99
		516.064
		443.944
		418.058
		411.385
		552.071
		1188.75
		719.502
		518.239
		598.539
		523.31
		607.949
		936.106
		824.118
		435.351
		761.408
		651.891
		677.342
		397.445
		560.336
		554.554

## Sheet: fig. 3e
	Integrated GFP-PALB2 focus density in RPE1 BRCA1/53BP1 KO background
GFP-PALB2	WT-2	WT-27	ΔChAM-15	ΔChAM-33	ΔMRG15-13	ΔMRG15-15	ΔCh/ΔM15-37	ΔCh/ΔM15-46			Dunnett's multiple comparisons test	Mean Diff.	95.00% CI of diff.	Significant?	Summary	Adjusted P Value
	607.323	96.563	832.785	143.222	146.606	224.02	134.862	118.768			WT-2 vs. WT-27	-60.11	-246.2 to 125.9	No	ns	0.9395
	322.238	130.788	834.536	123.605	159.39	136.347	136.198	269.32			WT-2 vs. ΔChAM-15	599.3	390.0 to 808.6	Yes	****	<0.0001
	347.116	136.58	760.888	172.651	172.311	299.344	362.308	256.027			WT-2 vs. ΔChAM-33	633.3	380.0 to 886.6	Yes	****	<0.0001
	1102.62	138.447	1446.61	176.396	173.043	365.289	129.196	281.128			WT-2 vs. ΔMRG15-13	433	271.1 to 594.9	Yes	****	<0.0001
	363.846	148.144	857.557	183.44	175.558	141.185	112.657	204.308			WT-2 vs. ΔMRG15-15	394.1	235.1 to 553.1	Yes	****	<0.0001
	2943.67	151.73	141.068	189.487	129.812	132.581	141.238	262.573			WT-2 vs. ΔCh/ΔM15-37	650.3	453.8 to 846.9	Yes	****	<0.0001
	215.999	162.456	109.262	191.588	168.598	137.885	113.474	136.548			WT-2 vs. ΔCh/ΔM15-46	590.9	395.1 to 786.7	Yes	****	<0.0001
	261.469	162.54	890.339	151.603	110.037	137.938	377.086	136.761
	470.488	165.638	126.608	196.129	176.109	136.633	131.318	221.516			Test details	Mean 1	Mean 2	Mean Diff.	SE of diff.	n1	n2	q	DF
	241.524	169.012	151.995	236.199	112.859	151.868	131.859	284.459			WT-2 vs. WT-27	876.9	937.1	-60.11	70.57	112	92	0.8518	793
	1460.39	174.465	236.538	220.423	105.05	90.325	124.974	125.568			WT-2 vs. ΔChAM-15	876.9	277.6	599.3	79.39	112	62	7.549	793
	3695.77	175.239	152.165	212.583	145.227	143.041	386.327	140.983			WT-2 vs. ΔChAM-33	876.9	243.6	633.3	96.09	112	36	6.591	793
	1431.42	175.749	238.342	214.567	610.495	392.003	389.637	292.533			WT-2 vs. ΔMRG15-13	876.9	444	433	61.41	112	165	7.051	793
	260.716	193.529	132.347	215.172	190.442	151.465	170.37	271.919			WT-2 vs. ΔMRG15-15	876.9	482.8	394.1	60.3	112	181	6.536	793
	3535.08	199.004	119.754	216.286	190.559	98.197	126.831	292.946			WT-2 vs. ΔCh/ΔM15-37	876.9	226.6	650.3	74.54	112	76	8.725	793
	207.777	202.918	135.636	218.163	150.255	160.939	137.047	299.025			WT-2 vs. ΔCh/ΔM15-46	876.9	286	590.9	74.25	112	77	7.958	793
	2915.13	203.608	136.432	223.892	153.141	161.766	121.006	216.519
	1989.97	213.464	251.932	225.77	153.65	104.605	403.725	153.544
	3264.99	214.991	139.307	226.194	154.732	281.383	177.467	285.679
	3384.42	217.548	145.258	275.24	198.844	156.918	156.355	393.286			Dunnett's multiple comparisons test	Mean Diff.	95.00% CI of diff.	Significant?	Summary	Adjusted P Value
	3599.58	228.762	175.526	230.799	155.91	160.016	143.805	229.717			WT-27 vs. WT-2	60.11	-124.8 to 245.0	No	ns	0.9295
	408.128	242.172	136.251	275.929	203.024	166.37	182.061	318.981			WT-27 vs. ΔChAM-15	659.4	443.5 to 875.4	Yes	****	<0.0001
	912.321	268.694	138.108	242.129	665.45	111.787	104.106	298.537			WT-27 vs. ΔChAM-33	693.4	435.0 to 951.8	Yes	****	<0.0001
	912.321	337.101	154.732	259.305	126.459	187.684	115.086	300.213			WT-27 vs. ΔMRG15-13	493.1	322.1 to 664.1	Yes	****	<0.0001
	912.321	380.322	183.302	247.508	97.539	237.154	164.503	124.889			WT-27 vs. ΔMRG15-15	454.2	285.9 to 622.5	Yes	****	<0.0001
	912.321	384.205	285.658	250.404	167.389	166.911	106.78	253.481			WT-27 vs. ΔCh/ΔM15-37	710.4	506.7 to 914.2	Yes	****	<0.0001
	448.75	437.812	158.382	299.237	168.535	308	187.822	327.861			WT-27 vs. ΔCh/ΔM15-46	651	448.0 to 854.0	Yes	****	<0.0001
	515.544	447.923	144.877	255.634	222.8	172.343	109.856	331.117
	208.881	448.336	188.522	322.662	104.255	170.922	444.952	333.568			Test details	Mean 1	Mean 2	Mean Diff.	SE of diff.	n1	n2	q	DF
	190.76	471.687	148.431	294.729	101.995	116.911	155.486	310.292			WT-27 vs. WT-2	937.1	876.9	60.11	70.57	92	112	0.8518	793
	145.598	474.678	164.482	285.881	105.22	117.028	173.001	334.99			WT-27 vs. ΔChAM-15	937.1	277.6	659.4	82.41	92	62	8.002	793
	182.157	489.436	165.596	319.363	106.217	180.947	135.297	204.308			WT-27 vs. ΔChAM-33	937.1	243.6	693.4	98.6	92	36	7.033	793
	787.729	505.01	196.457	325.983	531.914	102.207	173.362	312.159			WT-27 vs. ΔMRG15-13	937.1	444	493.1	65.26	92	165	7.556	793
	1034.52	505.964	200.924	349.948	143.052	242.585	137.8	263.506			WT-27 vs. ΔMRG15-15	937.1	482.8	454.2	64.22	92	181	7.073	793
	601.18	523.533	170.879	333.462	246.118	193.391	459.486	307.173			WT-27 vs. ΔCh/ΔM15-37	937.1	226.6	710.4	77.74	92	76	9.138	793
	605.541	535.882	157.066	465.597	233.769	239.53	182.645	267.389			WT-27 vs. ΔCh/ΔM15-46	937.1	286	651	77.47	92	77	8.404	793
	404.521	536.497	157.469		143.72	205.878	473.724	248.113
	500.076	543.096	162.212		402.06	424.042	207.045	133.26
	3249.79	572.43	213.538		111.734	207.48	181.446	346.448
	511.672	574.711	80.544		188.214	205.03	180.597	178.666			Dunnett's multiple comparisons test	Mean Diff.	95.00% CI of diff.	Significant?	Summary	Adjusted P Value
	516.605	575.124	172.725		488.661	354.691	186.018	157.819			ΔChAM-15 vs. ΔChAM-33	33.97	-39.51 to 107.5	No	ns	0.5621
	551.01	581.914	194.166		1128.12	193.073	187.949	442.873			ΔChAM-15 vs. ΔCh/ΔM15-37	51.01	-9.004 to 111.0	No	ns	0.1152
	223.67	582.795	178.115		242.989	132.124	192.553	334.056			ΔChAM-15 vs. ΔCh/ΔM15-46	-8.433	-68.27 to 51.41	No	ns	0.9758
	564.929	611.11	237.652		565.767	193.964	519.523	452.092
	573.438	635.585	208.233		155.135	222.29	198.505	328.391			Test details	Mean 1	Mean 2	Mean Diff.	SE of diff.	n1	n2	q	DF
	592.555	654.162	231.902		2929.39	263.4	143.444	203.109			ΔChAM-15 vs. ΔChAM-33	277.6	243.6	33.97	31.06	62	36	1.094	247
	394.008	658.182	231.966		2296.42	202.536	132.793	167.866			ΔChAM-15 vs. ΔCh/ΔM15-37	277.6	226.6	51.01	25.37	62	76	2.011	247
	588.683	688.174	148.706		1402.15	555.699	234.692	192.362			ΔChAM-15 vs. ΔCh/ΔM15-46	277.6	286	-8.433	25.29	62	77	0.3334	247
	256.6	698.019	285.435		2030.28	132.655	166.827	221.251
	433.441	701.403	265.618		120.529	204.478	219.914	176.757
	633.135	908.778	243.53		1849.66	276.11	220.932	396.681
	273.479	909.563	251.115		115.765	569.544	221.728	246.5
	446.246	912.321	284.427		119.001	570.361	228.974	368.27
	615.407	912.321	298.198		1341.78	211.628	168.524	196.67
	374.561	912.321	275.272		255.359	224.773	213.697	407.874
	916.427	912.321	308.626		257.947	286.231	616.404	210.122
	691.717	1017.04	280.969		148.484	599.865	201.603	210.695
	686.254	1031.47	306.95		201.147	231.17	217.813	325.474
	218.301	1059.05	341.992		1164.31	116.561	239.997	378.561
	186.146	1103.78	355.699		1255.8	137.344	222.513	426.896
	1781.73	1144.09	491.366		1866.52	70.72	224.667	268.609
	3711.73	1159.66	397.296		1872.48	611.598	232.624	214.525
	313.963	1199.85			2361.75	406.091	257.48	257.48
	317.082	1322.98			2125.51	617.688	358.871	264.588
	322.45	1348.28			280.014	247.466	211.628	264.97
	519.173	1370.08			124.051	249.757	245.418	283.61
	508.447	1402.65			110.185	236.443	272.153	262.308
	326.556	1459.67			110.652	247.614	182.708	311.82
	474.106	1461.62			1178.27	139.254	332.327	519.141
	782.923	1514.93			127.032	449.387	334.672	317.994
	547.562	1539.28			289.732	333.303	334.979	306.759
	549.09	1555.38			144.431	458.935	284.883	368.387
	450.66	1557.29			291.896	267.251	359.072	593.223
	254.733	1662.01			169.394	161.808	407.577	625.56
	575.676	1663.25			171.452	175.834	339.403	410.027
	1408.19	1718.26			150.818	472.207	126.565	362.838
	620.648	1813.04			164.737	378.561		481.606
	568.77	1858.04			295.779	178.189
	1493.95	1872.6			165.564	355.592
	1557.63	1965.02			325.304	267.58
	1419.1	2004.19			326.227	263.665
	681.087	2111.55			187.185	612.861
	358.637	2131.68			151.995	612.988
	470.573	2142.9			155.401	305.041
	604.893	2193.63			261.225	182.581
	531.744	2205.83			261.31	652.146
	1641.18	2241.77			268.068	278.051
	949.824	2304.87			181.541	288.533
	1806	2441.44			187.397	138.066
	275.357	2450.54			362.075	758.512
	1821.41	2487.53			280.258	798.592
	1715.16	2499.18			194.728	499.726
	496.989				230.268	1039.1
	612.765				172.131	734.61
	502.113				235.785	1168.54
	506.071				236.358	1638.03
	1546.65				395.822	821.985
	574.626				397.042	294.018
	344.029				311.226	204.51
	339.573				427.023	323.426
	354.383				246.956	307.226
	659.243				409.423	1379.39
	495.833				328.699	1432.39
	722.324				222.333	1190.01
	686.71				335.711	699.611
	820.861				433.378	825.157
	526.716				252.229	869.535
	1410.72				254.574	1798.67
	707.44				352.781	579.93
	576.408				262.414	1428.24
	509.678				473.607	340.262
	662.352				475.4	3512.01
					370.944	470.339
					371.962	368.313
					508.946	330.035
					379.102	912.321
					260.78	448.739
					389.541	374.689
					513.507	377.776
					543.976	341.292
					235.318	805.128
					403.503	968.443
					295.259	403.789
					409.476	393.562
					278.614	386.337
					284.523	359.475
					333.048	360.016
					435.478	392.618
					437.08	381.68
					438.82	421.241
					441.303	396.861
					444.772	421.209
					609.148	428.349
					604.448	259.655
					388.618	408.139
					661.259	423.087
					542.173	272.206
					430.397	581.681
					407.258	450.713
					567.698	456.505
					569.47	466.52
					569.767	503.991
					420.891	485.319
					392.172	540.879
					358.277	499.228
					609.805	666.776
					453.927	528.54
					639.574	582.381
					665.566	567.772
					506.399	328.444
					660.803	577.342
					493.913	565.417
					577.384	588.481
					685.32	547.817
					351.635	609.593
					588.736	561.449
					576.748	618.664
					422.503	646.279
					632.689	588.609
					546.098	653.864
					706.676	627.109
					1127.99	757.769
					404.638	632.158
					400.479	839.819
					439.626	642.757
						687.145
						662.171
						719.375
						636.126
						1154.6
						1635.91
						682.551
						1104.32
						372.333
						418.143
						1827.89
						1549.39
						872.972
						956.751
						488.842
						904.279

## Sheet: fig. 3f
		Clonogenic survivals: RPE1 BRCA1/53BP1 WT background, 3 experiments
		PALB2 complementation
	Olaparib, µM	PALB2WT			PALB2ΔChAM			none
	0	1	1	1	1	1	1	1	1	1
	0.5	0.914286	0.933594	0.828794	0.853896	0.71875	0.740458	0.383621	0.258303	0.327833
	1	0.795238	0.882812	0.770428	0.853896	0.661458	0.717557	0.265086	0.136531	0.214479
	2	0.583333	0.421875	0.466926	0.582792	0.414062	0.38645	0.145474	0.0424354	0.0923416
	AUC	mean	SD	n	mean	SD	n	mean	SD	n
		1.554	0.05669	3	1.424	0.08089	3	0.6037	0.04965	3

## Sheet: fig. 3g
		Clonogenic survivals: RPE1 BRCA1/53BP1 KO background, 3 experiments
		PALB2 complementation
	Olaparib, µM	PALB2WT			PALB2ΔChAM			none
	0	1	1	1	1	1	1	1	1	1
	0.5	0.44878	0.129032	0.78673	0.189922	0.0532544	0.496241	0.076259	0.0335463	0.05
	1	0.397561	0.0833333	0.407583	0.0794574	0.0369822	0.0526316	0.0171942	0.0199681	0.015
	2	0.380488	0.0282258	0.18128	0.0445736	0.00665681	0.0169173	0.00728417	0.00599041	0.006
	AUC	mean	SD	n	mean	SD	n	mean	SD	n
		0.7979	0.1787	3	0.4269	0.08169	3	0.3019	0.01724	3

[truncated: 12 more sheets: fig. 4d, fig. 4e, fig. S1c, fig. S1e, fig. S1f, fig. S3d_stats, fig. S3d_raw data , fig. S6a, fig. S6b, fig. S6d, fig. S7a, fig. S7b]
